# Supplementary material for: Coenzyme-protein interactions since early life
Source: eLife. 2025 Dec 4;13:RP94174. doi: 10.7554/eLife.94174 (PMC12677900; doi:10.7554/eLife.94174)
Supplement: Supplementary file 11. [file elife-94174-supp11.zip]

Archive with 1 entries (1 files):
- supplementary file 11.docx
